# Supplementary material for: Synthesis and Characterization of a New Cu(II) Paddle-Wheel-like Complex with 4-Vinylbenzoate as an Inorganic Node for Metal–Organic Framework Material Design
Source: Materials (Basel). 2023 Jul 6;16(13):4866. doi: 10.3390/ma16134866 (PMC10343663; doi:10.3390/ma16134866)
Supplement: Supplementary file 1 [file materials-16-04866-s001.zip]

Archive with 1 entries (1 files):
- materials-2434231-supplementary.pdf
